# Supplementary material for: Thermodynamically Consistent Linear Electroelastic Formulation and FEM Study of Patch-Actuated Smart Structures: Validation and Interface Stress Evaluation
Source: Materials (Basel). 2026 May 1;19(9):1864. doi: 10.3390/ma19091864 (PMC13164608; doi:10.3390/ma19091864)
Supplement: Supplementary file 1 [file materials-19-01864-s001.zip]

Archive with 1 entries (1 files):
- materials-4238780-supplementary.pdf
